# Supplementary material for: Sample-to-Answer Immuno-Magnetic Assay Using Thermally Responsive Alkane Partitions
Source: Biosensors (Basel). 2022 Nov 17;12(11):1030. doi: 10.3390/bios12111030 (PMC9688217; doi:10.3390/bios12111030)
Supplement: Supplementary file 1 [file biosensors-12-01030-s001.zip]

Archive with 2 entries (2 files):
- Electronic Supplement.pdf
- Video S1.mp4
